# Supplementary material for: Viral predation pressure on coral reefs
Source: BMC Biol. 2023 Apr 11;21:77. doi: 10.1186/s12915-023-01571-9 (PMC10088212; doi:10.1186/s12915-023-01571-9)
Supplement: Supplementary file 1 — Additional file 1. Comma-separated file containing site-level data for the 110 reef sites analyzed in this study. Data includes location (geographic region, island, site name, geographical coordinates), date of sampling, type of reef, depth, benthic cover (hard coral, crustose coralline algae, sum of calcifying organisms, macroalgae, turf algae, sum of fleshy organisms, and sand), viral and bacterial abundance, virus-to-microbe ratio, fish biomass (herbivore, invertivore, planktivores, piscivores, sharks, and others), dissolved inorganic carbon, and total alkalinity. [file 12915_2023_1571_MOESM1_ESM.csv]

SITEVISITID	METHOD	OBS_YEAR	REGION	ISLAND	SITE	INHABITATION	DATE_	REEF_ZONE	DEPTH_BIN	LATITUDE	LONGITUDE	DEPTH(m)	HARD CORAL (%)	CCA (%)	Calcifying (%)	Macroalgae (%)	Turf Algae (%)	Fleshy (%)	SAND (%)	Viral abundance (VLP /ml)	Bacterial abundance (Cells/ml)	VLP:Microbe Ratio	Herbivore (g.m-2)	Invertivore (g.m-2)	Manta (g.m-2)	Other (g.m-2)	Planktivore (g.m-2)	Piscivore (g.m-2)	Shark (g.m-2)	Dissolved inorganic carbon	Total Alkalinity	Temperature (DegC)	Degrees.East
4660	nSPC	2012	SAMOA	Rose	ROS-00332	Uninhabited	4/18/12	Forereef	Mid	-14.55788221	-168.1530219	12.35	27.5	37.5	65	22.5	9	31.5	0	5675750.047	729984.8235	7.775161708	12.1416094	12.70651088	0	0	5.469266882	3.432997708	0	1977.761398	2331.45	29.2498	191.8469781
4658	nSPC	2012	SAMOA	Rose	ROS-00327	Uninhabited	4/18/12	Forereef	Mid	-14.5546996	-168.1462256	12.7	31.5	37.5	69	20	8.5	28.5	0	4950250.9	901699.6667	5.489910979	7.231088066	2.067531264	0	0	8.371954169	39.91892966	20.95827224	1978.38975	2331.12	29.4053	191.8537744
4655	nSPC	2012	SAMOA	Rose	ROS-00331	Uninhabited	4/18/12	Forereef	Mid	-14.55032089	-168.1386213	12.15	11.5	50	61.5	28.5	5	33.5	0	4541521.239	731233.8065	6.210764873	14.91998292	7.076239285	0	0	5.602319696	6.656349748	0	1971.258679	2328.12	29.2965	191.8613787
4656	nSPC	2012	SAMOA	Rose	ROS-00329	Uninhabited	4/18/12	Forereef	Mid	-14.54823346	-168.1377728	14.8	27.5	42.5	70	15	12.5	27.5	2.5	4608948.039	913524.3871	5.045238095	6.106474609	1.18192673	0	0	2.66877158	4.282453044	0	1970.533762	2329.93	29.4509	191.8622272
4651	nSPC	2012	SAMOA	Rose	ROS-00315	Uninhabited	4/18/12	Forereef	Mid	-14.5404305	-168.1450859	10.95	17.5	57.5	75	20	0	20	5	8634844.575	1252212	6.895673077	18.38600409	5.769992941	0	0	8.467142291	14.60583778	0	1973.7745	2335.83	29.5944	191.8549141
8336	nSPC	2015	SAMOA	Ofu & Olosega	OFU-00588	Uninhabited	3/14/15	Forereef	Mid	-14.18825151	-169.6204109	6.9	10	4	14	3	82.5	85.5	0.5	12112475.43	2828179.667	4.282781457	13.06064201	3.07843976	0	0.00162864	2.066415244	0.521293801	0	1950.846181	2316.46	29.4745	190.3795891
8326	nSPC	2015	SAMOA	Ofu & Olosega	OFU-00591	Uninhabited	3/13/15	Forereef	Mid	-14.16559028	-169.645157	9.95	9	42.5	51.5	6	34.5	40.5	7.5	9654072.9	2940175.429	3.28350234	17.04941661	1.783509458	0	0	2.414241533	3.44443419	0	1952.555447	2314.65	29.5401	190.354843
4786	nSPC	2012	SAMOA	Ofu & Olosega	OFU-00449	Uninhabited	4/25/12	Forereef	Mid	-14.16347846	-169.6873557	15.65	13	30	43	2	55	57	0	9940015.355	1952373.548	5.091246684	63.72132686	39.85856414	0	0	6.969566298	105.5092377	0	1954.990431	2321.56	29.6124	190.3126443
4789	nSPC	2012	SAMOA	Ofu & Olosega	OFU-00455	Uninhabited	4/25/12	Forereef	Mid	-14.1630576	-169.6829828	9.1	20	30	50	5	45	50	0	12444210.88	1451470.471	8.573519844	42.87362331	9.89036111	0	0	2.622078719	2.545247658	0	1952.487721	2316.18	29.5561	190.3170172
4830	nSPC	2012	PRIAs	Jarvis	JAR-00223	Uninhabited	5/3/12	Forereef	Mid	-0.38226591	-159.9817058	10.85	30	25	55	12.5	32.5	45	0	4356179.927	422268.8485	10.31612903	60.9705075	7.916751842	0	0	252.4180859	45.84088557	91.90609108	2063.358183	2330.23	25.9813	200.0182942
4831	nSPC	2012	PRIAs	Jarvis	JAR-00228	Uninhabited	5/3/12	Forereef	Mid	-0.38225803	-160.0023083	14.85	37.5	15	52.5	6.5	39.5	46	1.5	5842953.638	1054547.125	5.540723121	27.8850464	24.79328501	0	0	66.2091652	248.4884017	208.7027185	2060.705947	2328.96	25.7986	199.9976917
4824	nSPC	2012	PRIAs	Jarvis	JAR-00230	Uninhabited	5/3/12	Forereef	Mid	-0.37956157	-160.0156624	15.85	47.5	35	82.5	10	7	17	0.5	4654696.76	1196558.133	3.890071556	86.94895254	10.33352593	0	0	150.4216871	107.5602348	515.0467169	2057.145257	2329.99	26.2513	199.9843377
4822	nSPC	2012	PRIAs	Jarvis	JAR-00243	Uninhabited	5/3/12	Forereef	Mid	-0.37193396	-160.0114638	10.05	45	32.5	77.5	5	17.5	22.5	0	5622645.933	1124671.889	4.999365583	44.84370318	17.11702473	0	0	27.04770002	83.23547763	205.7529764	2059.913999	2332.14	25.7954	199.9885362
4843	nSPC	2012	PRIAs	Jarvis	JAR-00231	Uninhabited	5/4/12	Forereef	Mid	-0.37166121	-159.9760771	7.45	20	30	50	10	40	50	0	3553788.988	930187.6471	3.820507614	50.58635536	8.082668394	0	0	53.34971883	57.29782915	72.45674322	2058.439714	2323.64	25.9419	200.0239229
4842	nSPC	2012	PRIAs	Jarvis	JAR-00229	Uninhabited	5/4/12	Forereef	Mid	-0.36895033	-159.9801929	6.95	27.5	52.5	80	7.5	12.5	20	0	5194456.938	1515250.615	3.428117359	14.89051649	11.65240437	0	0	68.92449696	50.44157183	0	2061.541698	2327.51	25.777	200.0198071
4321	nSPC	2012	PRIAs	Baker	BAK-00175	Uninhabited	3/17/12	Forereef	Mid	0.1954804	-176.4866949	12.3	20	12.5	32.5	5	60	65	2.5	4732518.525	2163276.5	2.187662338	81.99003118	16.54443896	0	0	18.27947621	17.82522864	0	2023.705762	2318.59	27.3393	183.5133051
4297	nSPC	2012	PRIAs	Baker	BAK-00159	Uninhabited	3/15/12	Forereef	Mid	0.20108781	-176.4660854	10.4	55	22.5	77.5	12.5	10	22.5	0	3577265.092	954562.1622	3.747545455	18.52048349	14.54543614	0	0	20.25360612	48.93664821	0	2024.953871	2310.32	27.2887	183.5339147
4296	nSPC	2012	PRIAs	Baker	BAK-00151	Uninhabited	3/15/12	Forereef	Mid	0.20400513	-176.4714922	14	37.5	32.5	70	5	20	25	5	3958916.4	849715.2857	4.659109312	20.48584445	15.29769311	0	0	24.24906737	18.06078743	0	2010.704624	2314.89	27.4243	183.5285078
4300	nSPC	2012	PRIAs	Baker	BAK-00157	Uninhabited	3/15/12	Forereef	Mid	0.20489428	-176.4763561	12.1	45	25	70	7.5	17.5	25	5	3392632.674	1089982.105	3.11255814	25.0817774	10.66370012	0	0	20.11627063	17.2200576	0	2011.776526	2315.07	27.4417	183.5236439
4239	nSPC	2012	PRIAs	Howland	HOW-00177	Uninhabited	3/11/12	Forereef	Mid	0.80630212	-176.6215547	15	32.5	22.5	55	0	26	26	1.5	2841290.433	405809.4444	7.001538462	4.957839894	8.007472086	0	0	17.38727543	36.35677441	0	2005.376555	2315.75	26.9398	183.3784454
4240	nSPC	2012	PRIAs	Howland	HOW-00172	Uninhabited	3/11/12	Forereef	Mid	0.80912691	-176.6221035	15	32.5	30	62.5	12.5	12.5	25	0	5747623.891	1511021.939	3.803799099	23.62248391	23.01690517	0	0.004301218	78.01044315	37.88897915	0	1997.328142	2310.16	27.4769	183.3778965
4243	nSPC	2012	PRIAs	Howland	HOW-00168	Uninhabited	3/11/12	Forereef	Mid	0.81057597	-176.6225955	12	45	30	75	5	12.5	17.5	2.5	3708474	508109.1	7.298578199	16.94876437	7.602235914	0	0	48.52392541	59.44287635	0	2013.741484	2318.23	27.2874	183.3774045
4236	nSPC	2012	PRIAs	Howland	HOW-00161	Uninhabited	3/11/12	Forereef	Mid	0.82282	-176.62477	13.7	37.5	17.5	55	10	30	40	5	2954979.51	1177560.9	2.509406953	6.424802886	7.252698845	1219.133089	0	20.69023081	26.55461939	0	2004.308551	2310.39	27.5282	183.37523
4976	nSPC	2012	PRIAs	Palmyra	PAL-00229	Uninhabited	5/14/12	Forereef	Mid	5.86659804	-162.1093181	9.65	30	27.5	57.5	12.5	10	22.5	10	5890057.239	1002598.194	5.874793388	23.25303936	16.37132272	0	0	23.37259668	44.54174164	0	1992.444152	2292.75	27.3026	197.8906819
4974	nSPC	2012	PRIAs	Palmyra	PAL-00255	Uninhabited	5/14/12	Forereef	Mid	5.8714002	-162.125265	7.4	6.5	22.5	29	14	44.5	58.5	12.5	4167350.833	735808.3333	5.663636364	41.88557156	23.00466335	0	0.005535279	11.74200467	29.88804647	38.80752596	1998.641294	2297.17	27.255	197.874735
4980	nSPC	2012	PRIAs	Palmyra	PAL-00261	Uninhabited	5/14/12	Forereef	Mid	5.88333008	-162.1314664	12.15	10	30	40	27.5	27.5	55	5	5890057.24	735808.33	8.004879803	37.76465885	8.739711592	0	0	3.768776178	27.48683418	0	1979.03834	2262.49	27.4038	197.8685336
4908	nSPC	2012	PRIAs	Kingman	KIN-00202	Uninhabited	5/10/12	Forereef	Mid	6.3802829	-162.4116502	10.05	30	16	46	6	18.5	24.5	2	6066589.654	1341593.73	4.521927555	36.86893976	60.30077672	0	0	58.53933983	107.621483	327.5526598	1994.495905	2300.68	27.3861	197.5883498
4893	nSPC	2012	PRIAs	Kingman	KIN-00204	Uninhabited	5/9/12	Forereef	Mid	6.38161688	-162.376812	8.8	55	20	75	12.5	10	22.5	2.5	5943774.582	1230806.667	4.82916996	24.0721114	37.41717176	0	0	25.16696895	66.16593494	109.6866443	1993.252403	2293.77	27.2329	197.623188
4896	nSPC	2012	PRIAs	Kingman	KIN-00193	Uninhabited	5/9/12	Forereef	Mid	6.38289428	-162.4387349	16.55	25	10	35	10	27.5	37.5	20	8759354.291	1485724.727	5.8956778	17.46741138	15.43981265	0	0	24.42453593	19.85299167	0	1980.355411	2275.69	27.1509	197.5612651
4912	nSPC	2012	PRIAs	Kingman	KIN-00197	Uninhabited	5/10/12	Forereef	Mid	6.38925237	-162.4714142	16.75	20	12.5	32.5	11.5	38.5	50	7.5	5184157.68	1855842.4	2.793425606	20.32602441	19.09402429	0	0	5.370509038	41.57266386	24.82161928	1984.796014	2284.62	27.4732	197.5285858
4897	nSPC	2012	PRIAs	Kingman	KIN-00211	Uninhabited	5/9/12	Forereef	Mid	6.39926791	-162.33775	15.45	27.5	17.5	45	5	35	40	0	7405049.153	1403308.471	5.276850606	16.72403392	16.05278156	0	0	35.39437162	88.70910674	203.1170573	1993.188968	2274.63	27.1095	197.66225
4899	nSPC	2012	PRIAs	Kingman	KIN-00208	Uninhabited	5/9/12	Forereef	Mid	6.42456164	-162.3660932	15.3	17.5	15	32.5	5	30	35	0	6831177.675	1193012.875	5.725988225	8.118804439	7.357782073	0	0	71.83280773	99.89401163	106.9906193	1982.132552	2269.87	27.2492	197.6339068
4900	nSPC	2012	PRIAs	Kingman	KIN-00205	Uninhabited	5/9/12	Forereef	Mid	6.43696049	-162.3852305	9.2	35	15	50	7.5	32	39.5	0	7261662.036	462160.6061	15.71242105	14.92795162	8.128249741	0	0	10.17385579	81.75921482	126.7702056	1996.697622	2300.43	27.2553	197.6147695
6792	nSPC	2014	MARIAN	Saipan	SAI-00545	Inhabited	4/11/14	Forereef	Mid	15.10564839	145.724804	11.5	42.5	5	47.5	1	46.5	47.5	5	2866502.784	742199.3023	3.86	8.241552359	4.62245026	0	0	5.266753045	2.253658834	0	1948.1	2244.4	28.1224	145.724804
6810	nSPC	2014	MARIAN	Saipan	SAI-00535	Inhabited	4/12/14	Forereef	Mid	15.15769397	145.7686505	16.05	52.5	7.5	60	17.5	20	37.5	2.5	4037886.9	657453.3571	6.141708543	7.490540649	4.455391015	0	0	2.973324655	1.047857796	0	1947.6	2237	28.4396	145.7686505
6878	nSPC	2014	MARIAN	Sarigan	SAR-00137	Inhabited	4/19/14	Forereef	Mid	16.70389669	145.7660189	12.65	9.5	5	14.5	1	72	73	12.5	5088185.792	597731.0769	8.5125	29.15401668	19.75723561	0	0	1.405714201	12.18942203	0	1930.1	2260.4	28.5576	145.7660189
4191	nSPC	2012	PRIAs	Johnston	JOH-00215	Uninhabited	3/2/12	Forereef	Mid	16.74110807	-169.5463465	16	5	5	10	5	82.5	87.5	2	4002385.692	667681.7436	5.994451295	7.951470253	5.481928352	0	0	3.812718552	37.55478221	0	1934.156783	2229.41	26.1847	190.4536535
4200	nSPC	2012	PRIAs	Johnston	JOH-00213	Uninhabited	3/3/12	Forereef	Mid	16.76880187	-169.4236135	14.95	13	32.5	45.5	5	42	47	7.5	7058063.419	1394108.645	5.062778603	19.21912265	10.00276548	0	0	7.650917482	2.947211052	0	1981.090615	2273.9	25.7168	190.5763865
4207	nSPC	2012	PRIAs	Johnston	JOH-00219	Uninhabited	3/3/12	Forereef	Mid	16.77441197	-169.5052172	14.05	6.5	4	10.5	4	85	89	0.5	5622645.933	893672.6667	6.291616766	12.62334523	5.481423029	0	0	2.818976208	12.01155677	0	1973.602769	2268.29	25.5715	190.4947828
7164	nSPC	2014	MARIAN	Guguan	GUG-00132	Inhabited	5/6/14	Forereef	Mid	17.31755988	145.8326705	8.55	2	20	22	1	73	74	3.5	4877680.5	892884	5.462837838	24.91514256	8.041175287	0	0	9.3195121	11.64902041	0	1942.8	2262.7	28.7677	505.8326705
7082	nSPC	2014	MARIAN	Alamagan	ALA-00104	Inhabited	5/2/14	Forereef	Mid	17.6211183	145.83638	16.2	10	12.5	22.5	1.5	73	74.5	2	4982835.69	478718.55	10.40869565	41.42675707	14.21960734	0	0	48.56436272	11.48023795	0	1954.8	2292.7	27.9947	145.83638
6900	nSPC	2014	MARIAN	Pagan	PAG-00349	Inhabited	4/20/14	Forereef	Mid	18.04265359	145.7116766	15.05	7.5	2.5	10	2.5	78.5	81	5	5284467.754	810052.5405	6.523611111	17.31030656	23.44607253	0	0	25.34286042	31.35776099	0	1944.6	2280.5	28.5348	145.7116766
6910	nSPC	2014	MARIAN	Pagan	PAG-00359	Inhabited	4/20/14	Forereef	Mid	18.04910883	145.7302527	7.75	17.5	5.5	23	16	37.5	53.5	22.5	4979407.526	530549.1176	9.385384615	7.945654313	2.525082667	0	0	13.97710189	24.1911032	8.274846852	1950.3	2287.8	28.2537	145.7302527
6922	nSPC	2014	MARIAN	Pagan	PAG-00326	Inhabited	4/21/14	Forereef	Mid	18.0776638	145.7175297	9.6	9	6	15	1	67.5	68.5	12.5	7670944.418	759705.525	10.09726027	42.47513791	15.94868668	0	0	0.776404115	8.798553503	0	1957.2	2286.2	28.2739	145.7175297
6898	nSPC	2014	MARIAN	Pagan	PAG-00338	Inhabited	4/20/14	Forereef	Mid	18.09061602	145.7591141	10.05	7.5	0.5	8	17.5	66.5	84	7.5	4850851.394	518305.6765	9.359055118	58.49476007	6.079077667	0	0	17.73257364	7.976896016	0	1956.4	2279.8	28.1665	145.7591141
6924	nSPC	2014	MARIAN	Pagan	PAG-00339	Inhabited	4/21/14	Forereef	Mid	18.09868494	145.7532206	10.75	4	3.5	7.5	3.5	73	76.5	15	5201381.115	822147.075	6.326582278	16.63856267	18.63764384	0	0	2.887661951	4.057989458	0	1953.3	2289.7	28.5426	145.7532206
6907	nSPC	2014	MARIAN	Pagan	PAG-00322	Inhabited	4/20/14	Forereef	Mid	18.10292182	145.7720827	9.25	10	1	11	22.5	47	69.5	17	6167837.55	998293.9167	6.178378378	12.32361841	8.89692932	0	0	3.768911302	20.38108195	0	1956.9	2280.9	28.2595	145.7720827
5997	nSPC	2013	MHI	Hawaii	HAW-00719	Inhabited	8/7/13	Forereef	Mid	19.10352711	-155.5312334	9	32.5	7.5	40	0	56	56	1	10673962.4	1577850	6.764877778	34.84840259	4.56023567	0	0	2.971638202	1.47785003	0	1999.517749	2280.6	25.8228	204.4687667
7493	nSPC	2015	MHI	Hawaii	HAW-02405	Inhabited	6/16/15	Forereef	Mid	19.482254	-155.941357	14.2	3	0.5	3.5	0	74	74	22.5	7718202.531	1586833.692	4.863901345	26.75603802	3.84960485	0	0	0.126094249	0.557696434	0	1998.146684	2308.94	26.2176	204.058643
7498	nSPC	2015	MHI	Hawaii	HAW-01799	Inhabited	6/16/15	Forereef	Mid	19.491988	-155.949943	6.25	29	32.5	61.5	0	35.5	35.5	3	4039322.338	564605.5862	7.154237288	14.78443543	9.506081803	0	0	2.026564199	0.331910932	0	1976.238812	2236.68	25.8868	204.050057
7497	nSPC	2015	MHI	Hawaii	HAW-01779	Inhabited	6/16/15	Forereef	Mid	19.575632	-155.970582	10.45	17.5	10	27.5	0	52.5	52.5	20	5026544.775	1006002.75	4.996551724	16.47283008	2.98920871	0	0	1.499768807	9.511879433	0	1993.548857	2302.29	25.8481	204.029418
7491	nSPC	2015	MHI	Hawaii	HAW-01978	Inhabited	6/16/15	Forereef	Mid	19.612929	-155.98592	15.85	50	5	55	0	32.5	32.5	12.5	3571925.226	461037.9677	7.747572816	7.250639437	3.531749004	0	0	0.242302783	5.941196587	0	1984.693918	2296.05	25.8249	204.01408
7490	nSPC	2015	MHI	Hawaii	HAW-01874	Inhabited	6/16/15	Forereef	Mid	19.694882	-156.048138	16.3	24	4	28	0	66	66	6	3765705.785	426950.7692	8.82	8.161456405	7.159026593	0	0	5.876474982	4.833595148	0	1989.739254	2294.85	26.9615	203.951862
7495	nSPC	2015	MHI	Hawaii	HAW-01987	Inhabited	6/16/15	Forereef	Mid	19.714778	-156.051834	14.15	25	1.5	26.5	0	56	56	17.5	5258643.405	856244.561	6.14152036	13.62131453	4.368224033	0	0	21.04432983	0.577837376	0	1990.291132	2301.13	26.5976	203.948166
5959	nSPC	2013	MHI	Hawaii	HAW-00643	Inhabited	8/5/13	Forereef	Mid	19.74481596	-155.0538582	11.25	37.5	5	42.5	3.5	54	57.5	0	10282480.29	869570.6667	11.82477823	10.06336541	2.538953394	0	0	0.083435696	0.54820036	0	2010.537787	2274.04	25.4084	204.9461419
5962	nSPC	2013	MHI	Hawaii	HAW-00640	Inhabited	8/5/13	Forereef	Mid	19.74691001	-155.0579811	11.1	35	22.5	57.5	17.5	25	42.5	0	11368843.16	2316809.75	4.907111237	17.8894369	3.327256252	0	0	0.739853209	0.645366509	0	1994.356423	2287.23	25.5029	204.9420189
5930	nSPC	2013	MHI	Hawaii	HAW-00431	Inhabited	8/3/13	Forereef	Mid	20.19613224	-155.7117529	11.35	5	1.5	6.5	13	48	61	32.5	26109157.31	6113292.167	4.270883281	12.99924583	24.70658277	0	0	0.06866449	1.456622831	0	1997.118129	2311.21	25.3588	204.2882471
5923	nSPC	2013	MHI	Hawaii	HAW-00416	Inhabited	8/3/13	Forereef	Mid	20.22456148	-155.7370606	10.15	10	7.5	17.5	5	74.5	79.5	3	10105908.35	982474.6	10.28617773	8.575139436	7.066827133	0	0	0.633631904	4.354990547	0	1998.146684	2308.94	26.2176	204.2629394
5931	nSPC	2013	MHI	Hawaii	HAW-00448	Inhabited	8/3/13	Forereef	Mid	20.25059533	-155.7924614	12.9	10	3	13	5	77	82	5	14409241.77	1561019.6	9.230660377	28.8295371	14.19561857	0	0	15.20865902	10.41730004	0	1997.2167	2315.92	25.3373	204.2075386
5933	nSPC	2013	MHI	Hawaii	HAW-00407	Inhabited	8/3/13	Forereef	Mid	20.26759828	-155.8473238	14.9	5	3	8	5	62	67	25	20742416.1	4249676	4.880940594	13.43870915	4.637080494	0	0	0.891320284	1.700693788	0	2003.272205	2314.49	24.9282	204.1526762
6993	nSPC	2014	MARIAN	Asuncion	ASC-00196	Uninhabited	4/24/14	Forereef	Mid	19.70220982	145.4163556	16.25	12.5	3	15.5	6.5	47	53.5	28.5	5615239.208	720046.7027	7.7984375	11.86581467	12.33640223	0	0	16.51832192	17.57474355	32.10678417	1982.8	2299.4	25.6664	145.4163556
6992	nSPC	2014	MARIAN	Asuncion	ASC-00193	Uninhabited	4/24/14	Forereef	Mid	19.70793407	145.4039913	9.1	2	10.5	12.5	0	70	70	17.5	6643780.92	1447058.143	4.591232877	16.35445721	6.01962754	0	0	8.805035509	32.01280897	0	1978.9	2306.9	25.4696	145.4039913
7059	nSPC	2014	MARIAN	Maug	MAU-00186	Uninhabited	4/28/14	Forereef	Mid	20.01139551	145.2186134	17.15	2	1.5	3.5	0.5	96	96.5	0	8036337.032	960358.3421	8.368060837	47.64788068	7.25696449	0	0	1.159476745	16.80505432	0	2018.1	2306.6	25.6118	145.2186134
7060	nSPC	2014	MARIAN	Maug	MAU-00294	Uninhabited	4/28/14	Forereef	Mid	20.01779099	145.2124317	13.75	8.5	0	8.5	30	44	74	17.5	8042471.64	1567976.7	5.12920354	15.98122081	2.949230679	0	0	12.61149589	6.975732061	0	1977.4	2305.1	26.3147	145.2124317
7063	nSPC	2014	MARIAN	Maug	MAU-00218	Uninhabited	4/28/14	Forereef	Mid	20.01808494	145.2299857	11.2	12.5	5	17.5	5.5	62	67.5	15	6260806.08	840483.0857	7.449056604	18.11437705	8.958964248	0	0	5.0033051	4.29682945	0	1985	2301.3	25.8253	145.2299857
7061	nSPC	2014	MARIAN	Maug	MAU-00281	Uninhabited	4/28/14	Forereef	Mid	20.02784139	145.211487	13.8	13	1	14	6	67	73	12.5	8764821.782	1278043.421	6.858	18.84479253	7.237729337	0	0	18.53347319	11.77002335	16.18765917	1971.8	2290.2	25.0124	145.211487
7041	nSPC	2014	MARIAN	Farallon de Pajaros	FDP-00132	Uninhabited	4/26/14	Forereef	Mid	20.55010588	144.902397	17.1	2	0	2	0.5	92.5	93	5	8345820.162	1444516.769	5.777586207	16.46103582	14.47836819	0	0	1.604003322	62.46354209	0	1975.6	2297.6	26.1838	504.902397
5144	nSPC	2012	MHI	Maui	MAI-00294	Inhabited	9/5/12	Forereef	Mid	20.61876959	-156.4472127	16.15	3	3	6	0.5	66	66.5	20	29343339.56	6750392.933	4.346908373	4.911255312	0.946005491	0	0	0.084815304	0	0	1995.222161	2307.91	26.6216	203.5527873
5143	nSPC	2012	MHI	Maui	MAI-00367	Inhabited	9/5/12	Forereef	Mid	20.72269924	-156.457215	13.4	65	3.5	68.5	1	25.5	26.5	5	3813768.64	616112.8571	6.19004878	15.14345686	6.270500407	0	0	1.809082429	7.603047736	0	2004.408478	2309.36	25.0474	203.542785
5115	nSPC	2012	MHI	Maui	MAI-00398	Inhabited	9/3/12	Forereef	Mid	20.81926781	-156.6312549	6.25	15	3	18	1	36	37	45	7833078.54	1698340.364	4.612195946	2.285166701	2.208103755	0	0	0.945191923	3.60814914	0	2007.72962	2311.52	24.9211	203.3687451
5104	nSPC	2012	MHI	Maui	MAI-00322	Inhabited	9/3/12	Forereef	Mid	20.92325873	-156.6978211	7.7	3	0	3	45	14.5	59.5	37.5	12486592.1	1763247.375	7.081588367	0.270478498	0.471697361	0	0	1.304013239	0.346823631	0	1998.022895	2316.14	25.4234	203.3021789
7754	nSPC	2015	MHI	Maui	MAI-01680	Inhabited	6/30/15	Forereef	Mid	20.925925	-156.413936	11.6	45	1.5	46.5	8.5	32.5	41	12.5	2784430.6	493365.3333	5.64375	25.17974508	8.63004386	0	0	1.28633525	20.55327781	0	2011.832658	2309.19	26.3899	203.586064
7765	nSPC	2015	MHI	Maui	MAI-01645	Inhabited	6/30/15	Forereef	Mid	20.938654	-156.48676	14.1	65	1	66	0	26.5	26.5	7.5	4902702.368	492594.45	9.952816901	18.49567856	2.635552426	0	0	6.04462358	2.779559918	0	2008.547961	2316.11	25.2133	203.51324
5128	nSPC	2012	MHI	Lanai	LAN-00199	Inhabited	9/4/12	Forereef	Mid	20.7340511	-156.887695	10.6	45	10	55	15	30	45	0	3295813.08	570894.8182	5.773065327	20.72259954	2.223342353	0	0	25.64065956	0.580049394	0	1992.725315	2303.5	26.5348	203.112305
7585	nSPC	2015	MHI	Lanai	LAN-01418	Inhabited	6/21/15	Forereef	Mid	20.787987	-156.992267	8.35	27.5	3	30.5	1	62	63	6.5	3771932.15	508783	7.413636364	22.4509956	3.867027879	0	0	5.992570657	1.386548558	0	1991.902811	2307.61	26.4177	203.007733
5123	nSPC	2012	MHI	Lanai	LAN-00234	Inhabited	9/4/12	Forereef	Mid	20.79500078	-156.990998	11.65	11.5	2.5	14	6	72.5	78.5	7.5	6065002.944	1285421.8	4.718297872	1.961439339	4.346861218	0	0	0.701207395	0	0	1997.997932	2290.61	26.127	203.0090021
7589	nSPC	2015	MHI	Lanai	LAN-01330	Inhabited	6/21/15	Forereef	Mid	20.83448	-156.998395	16.7	17.5	0	17.5	1	66.5	67.5	15	5475138.016	682840.3421	8.018181818	2.768791956	3.931906705	0	0	1.763048235	1.891207485	0	1996.804041	2299.99	26.1275	203.001605
7581	nSPC	2015	MHI	Lanai	LAN-01383	Inhabited	6/21/15	Forereef	Mid	20.886446	-157.061158	13.15	6.5	3.5	10	0.5	78.5	79	11	3898377.851	918809.5946	4.242857143	27.64834205	5.70604594	0	0	26.0131592	5.20066034	0	1996.565625	2309.49	26.2805	202.938842
7601	nSPC	2015	MHI	Molokai	MOL-01527	Inhabited	6/22/15	Forereef	Mid	21.06439	-156.988106	14	45	0	45	0	40	40	15	2747428.2	507461.4857	5.4140625	6.183724307	2.820624141	0	0	0.212995082	0.37588658	0	2006.43008	2303.72	26.3721	203.011894
7614	nSPC	2015	MHI	Molokai	MOL-01556	Inhabited	6/22/15	Forereef	Mid	21.08506	-157.114597	14.8	57.5	4.5	62	5	33	38	0	2972217.78	367711.35	8.083018868	5.955672832	3.058027141	0	0	1.256029901	0.361369477	0	2001.351963	2292.5	26.6791	202.885403
5152	nSPC	2012	MHI	Molokai	MOL-00344	Inhabited	9/6/12	Forereef	Mid	21.18242575	-157.2549909	11.45	3.5	0.5	4	70	22.5	92.5	3.5	11524012.7	1406801.913	8.191638492	0.517686204	3.979523598	0	0	0.086778234	0	0	2000.055497	2311.6	26.4166	202.7450091
7475	nSPC	2015	MHI	Molokai	MOL-01546	Inhabited	6/15/15	Forereef	Mid	21.186991	-157.013833	15.85	4	0.5	4.5	0	84.5	84.5	11	12413380.14	1137823.8	10.9097561	31.24990932	11.62765853	0	0	5.340539555	7.732431644	0	2013.711882	2324.09	25.5253	202.986167
5156	nSPC	2012	MHI	Molokai	MOL-00346	Inhabited	9/6/12	Forereef	Mid	21.19357997	-157.2550131	12.35	3.5	2	5.5	40	39.5	79.5	9	8291321.243	1010992.778	8.20116763	0.251094639	2.732555899	0	0	0.011314855	0.009478469	0	2006.950427	2316.4	25.6588	202.7449869
7617	nSPC	2015	MHI	Oahu	OAH-02032	Inhabited	6/23/15	Forereef	Mid	21.259926	-157.768376	14.65	9	1	10	0	89	89	1	5631187.118	1016409.675	5.540273038	8.083651215	6.276716966	0	0	2.363423617	5.923682449	0	2001.783177	2317.35	26.0643	202.231624
5082	nSPC	2012	MHI	Oahu	OAH-00297	Inhabited	9/1/12	Forereef	Mid	21.39301185	-158.1704389	12.7	2	1	3	12	70.25	82.25	7.75	13494996.03	1040066.125	12.97513274	2.572551277	3.951050404	0	0	0.03081586	0	0	2003.701716	2308.02	26.1283	201.8295611
5089	nSPC	2012	MHI	Oahu	OAH-00311	Inhabited	9/2/12	Forereef	Mid	21.58391623	-158.2286423	7.9	2	1.5	3.5	15	69	84	12.5	13625050.32	2507347.091	5.434050343	0.194332705	5.443359137	0	0	0.041828466	0	0	1997.339581	2326.66	27.0619	201.7713577
6098	nSPC	2013	MHI	Niihau	NII-00204	Inhabited	8/14/13	Forereef	Mid	21.8239255	-160.1836979	9.35	3.5	0	3.5	24	47.5	71.5	25	11818980.1	1548396.8	7.633043478	0.542548618	2.866730683	0	0	3.372839894	0	0	1993.395682	2315.1	27.4433	199.8163021
7636	nSPC	2015	MHI	Kauai	KAU-01508	Inhabited	6/25/15	Forereef	Mid	21.880182	-159.512701	15.65	3	0	3	1	77.5	78.5	16	9185845.8	913778.7805	10.05259259	4.183993703	10.74511606	0	0	10.41256547	11.71898573	0	2019.765327	2304.63	26.3122	200.487299
6094	nSPC	2013	MHI	Niihau	NII-00215	Inhabited	8/14/13	Forereef	Mid	21.88904199	-160.0838469	10.7	15	2.5	17.5	5	72.5	77.5	5	11433977.68	1942508.667	5.886191336	42.34924836	121.355718	0	0	8.98487788	25.68831744	0	1998.675115	2318.63	27.3866	199.9161531
7656	nSPC	2015	MHI	Kauai	KAU-01434	Inhabited	6/25/15	Forereef	Mid	21.889192	-159.564707	17.2	15	2.5	17.5	20	57.5	77.5	5	3571269.426	673488.8049	5.302641113	10.64229765	7.3377213	0	0	6.797946094	1.288479101	0	2006.856804	2328.02	26.5961	200.435293
7646	nSPC	2015	MHI	Kauai	KAU-01453	Inhabited	6/25/15	Forereef	Mid	21.934028	-159.672369	11.95	22.5	2.5	25	2.5	72.5	75	0	4214550.798	402739.5366	10.46470588	8.87203324	7.248576226	0	0	44.10585242	2.524532241	0	2002.653165	2326.39	26.8288	200.327631
6099	nSPC	2013	MHI	Niihau	NII-00199	Inhabited	8/14/13	Forereef	Mid	21.94092689	-160.0712682	15.95	5	6.5	11.5	8.5	65	73.5	15	10908581.68	1401130.8	7.785555556	3.59301706	5.141855262	0	0	0.865241399	0.178309917	0	2001.978076	2314.51	27.2519	199.9287318
6079	nSPC	2013	MHI	Kauai	KAU-00262	Inhabited	8/13/13	Forereef	Mid	21.95562531	-159.3308719	15.15	1	7.5	8.5	37.5	46	83.5	8	7775644.8	1733005.25	4.486798179	0.033510466	2.524878954	0	0	0.070219362	5.057626425	0	2002.653165	2326.39	26.8288	200.6691282
7659	nSPC	2015	MHI	Niihau	NII-01357	Inhabited	6/26/15	Forereef	Mid	21.959179	-160.145123	18	1.5	9.5	11	2.5	81.5	84	5	5581313.931	1188346.308	4.696706587	11.98250463	44.99944971	0	0	34.90094195	16.24026796	0	1996.140632	2315.91	27.5015	199.854877
7690	nSPC	2015	MHI	Niihau	NII-01372	Inhabited	6/27/15	Forereef	Mid	22.001977	-160.063237	9.2	20	10	30	0	58.5	58.5	11.5	4098940.86	809427.5	5.06	65.78528259	30.24293387	0	0	10.96012286	11.23111575	0	2001.474453	2313.03	27.2514	199.936763
6077	nSPC	2013	MHI	Kauai	KAU-00248	Inhabited	8/13/13	Forereef	Mid	22.04769499	-159.3101831	16.55	1	3	4	40	39.5	79.5	16	8213024.82	1714597	4.79006135	2.305416944	3.679268674	0	0	1.360266217	0	0	2011.971472	2316.55	26.6795	200.6898169
6075	nSPC	2013	MHI	Kauai	KAU-00253	Inhabited	8/13/13	Forereef	Mid	22.14425225	-159.2887518	13.75	1	5.5	6.5	39.5	41.5	81	12.5	15419789.72	2669350.941	5.776606398	0.112705056	3.090621933	0	0	0.005912924	0.178309917	0	2000.970059	2315.32	26.9333	200.7112482
5370	nSPC	2012	NWHI	French Frigate	FFS-00181	Uninhabited	8/4/12	Forereef	Mid	23.6267287	-166.1098899	16.475	2	0	2	58.75	34.75	93.5	4.5	38609691.75	3779356.974	10.21594203	2.364478013	14.98672216	0	0	1.014818252	46.17497446	0	2001.684724	2317.92	27.5	193.8901101
5380	nSPC	2012	NWHI	French Frigate	FFS-00518	Uninhabited	8/4/12	Forereef	Mid	23.67762663	-166.0635147	18.925	5.5	0.5	6	32.5	54.75	87.25	6.75	14211056.35	932175.8462	15.24503817	2.955620202	5.755948292	0	0	2.577577719	15.89876014	0	1998.170728	2321.88	27.5747	193.9364853
5369	nSPC	2012	NWHI	French Frigate	FFS-00180	Uninhabited	8/4/12	Forereef	Mid	23.68082173	-166.2618219	15.75	80	12.5	92.5	0	7.5	7.5	0	6533357.968	712052.7632	9.175384615	20.51827222	145.2840648	0	0	5.42427854	96.73870579	45.66743865	2003.601293	2316.59	27.2132	193.7381781
7236	nSPC	2014	NWHI	French Frigate	FFS-04079	Uninhabited	8/14/14	Forereef	Mid	23.87405478	-166.3050114	14.7	30	11	41	1	48	49	10	9080463.965	1065069.081	8.525704225	14.949421	17.56235665	0	0	3.617732791	12.44925864	0	1984.869803	2291.06	28.1157	193.6949886
7238	nSPC	2014	NWHI	French Frigate	FFS-04020	Uninhabited	8/14/14	Forereef	Mid	23.88059266	-166.2214484	16.3	4	3	7	6	85	91	2	14958220.2	1513133.857	9.88558952	3.50235931	4.170933216	0	0	0.023728043	28.40077085	0	1982.786662	2276.26	28.0631	193.7785516
5485	nSPC	2012	NWHI	Lisianski	LIS-00256	Uninhabited	8/17/12	Forereef	Mid	25.94278635	-173.8884739	13.525	82.5	7.5	90	2.5	7.5	10	0	7128784.76	641006.25	9.89465909	16.09912824	9.561023579	0	0	7.140321723	308.6951752	0	1999.756343	2303.79	27.7747	186.1115261
5484	nSPC	2012	NWHI	Lisianski	LIS-00255	Uninhabited	8/17/12	Forereef	Mid	25.95911982	-173.8922227	8.9	12.5	27.5	40	15	37.5	52.5	7.5	5496502.147	639259.4861	9.059925474	77.70333018	4.557254951	0	0	0.02155425	41.80471942	0	2007.204313	2296.6	27.8386	186.1077773
5482	nSPC	2012	NWHI	Lisianski	LIS-00253	Uninhabited	8/17/12	Forereef	Mid	25.98250902	-173.8859632	7.65	15	10	25	10	52.5	62.5	12.5	15283610.06	1828149.825	8.360151803	68.04483425	7.892798484	0	0	0.316351739	28.58718225	0	1972.929674	2219.89	28.6406	186.1140368
7332	nSPC	2014	NWHI	Lisianski	LIS-04091	Uninhabited	8/24/14	Forereef	Mid	25.99555705	-173.9882841	7.75	9	22.5	31.5	11	52.5	63.5	5	14816259.07	2031574.077	7.292994746	17.17068268	12.03434165	0	0	0.248451538	154.5437862	60.93761185	1974.079638	2217.95	28.7341	186.0117159
5446	nSPC	2012	NWHI	Pearl & Hermes	PHR-00373	Uninhabited	8/12/12	Forereef	Mid	27.81871411	-175.7546867	10.1	16	37.5	53.5	15	22.5	37.5	9	9100976.923	1072843.976	8.483038662	4.347279164	10.286322	0	0	21.59705192	332.8831559	0	2003.844781	2330.27	27.14	184.2453133
5444	nSPC	2012	NWHI	Pearl & Hermes	PHR-00371	Uninhabited	8/12/12	Forereef	Mid	27.8357505	-175.7496917	11.5	32.5	5	37.5	30	22.5	52.5	10	2995258.228	433198.8293	6.914280523	10.44075562	42.95712482	0	0	4.130157428	811.9396865	136.9291848	2001.827463	2328.53	27.1913	184.2503083
5420	nSPC	2012	NWHI	Pearl & Hermes	PHR-00363	Uninhabited	8/11/12	Forereef	Mid	27.95935708	-175.8202119	17.875	12.5	62.5	75	17.5	7.5	25	0	4411568.114	883319.4878	4.994306335	30.06548936	9.668220358	0	0	1.962645854	12.61670537	0	1997.021014	2306.93	27.2229	184.1797881
5418	nSPC	2012	NWHI	Pearl & Hermes	PHR-00101	Uninhabited	8/11/12	Forereef	Mid	27.96540471	-175.7865777	15.375	44	15	59	12.5	22.5	35	6	2794392.785	327328.9231	8.536956522	21.33462879	6.11085587	0	0	4.356026154	26.60946167	0	2001.559636	2322.24	27.7027	184.2134223
